# Supplementary material for: Establishment of the Bacterial Microbiota in a Lab-Reared Model Teleost Fish, the Medaka Oryzias latipes
Source: Microorganisms. 2022 Nov 17;10(11):2280. doi: 10.3390/microorganisms10112280 (PMC9696534; doi:10.3390/microorganisms10112280)
Supplement: Supplementary file 1 [file microorganisms-10-02280-s001.zip]

Archive with 1 entries (1 files):
- microorganisms-2000431-supplementary.xlsx
